# Supplementary material for: Local Genomic Epidemiology of Acinetobacter baumannii Circulating in Hospital and Non-hospital Environments in Kano, Northwest Nigeria
Source: Curr Microbiol. 2025 Jun 8;82(7):329. doi: 10.1007/s00284-025-04304-z (PMC12146226; doi:10.1007/s00284-025-04304-z)
Supplement: Supplementary file 2 — Supplementary file2 (XLSX 36 KB) [file 284_2025_4304_MOESM2_ESM.xlsx]

## Sheet: QUAST 
Assembly	# contigs (>= 0 bp)	# contigs (>= 1000 bp)	# contigs (>= 5000 bp)	# contigs (>= 10000 bp)	# contigs (>= 25000 bp)	# contigs (>= 50000 bp)	Total length (>= 0 bp)	Total length (>= 1000 bp)	Total length (>= 5000 bp)	Total length (>= 10000 bp)	Total length (>= 25000 bp)	Total length (>= 50000 bp)	# contigs	Largest contig	Total length	GC (%)	N50	N90	auN	L50	L90	# N's per 100 kbp
AK_180	110	86	59	53	37	27	4019968	4011351	3948531	3902860	3603049	3199435	92	296702	4015165	38.99	105036	23964	137968	11	38	0	AK_180
AK_212	123	94	66	56	40	30	4021972	4009724	3941898	3863995	3569533	3191794	102	296247	4015790	38.99	103389	23939	111172	14	42	0	AK_212
AK_259	123	106	85	73	47	26	3690844	3682562	3632324	3541412	3108306	2379292	113	251924	3687766	38.9	64433	18010	82543.8	17	58	0	AK_259
BB-1	73	63	53	43	34	24	3658905	3653367	3633664	3564286	3427177	3081782	70	386444	3657959	38.91	123248	34459	159465	9	30	0	BB-1
DH_20	362	267	163	108	52	21	3996307	3954329	3684128	3283307	2431236	1393140	302	108056	3978640	39.1	32926	6373	37584.3	37	145	0	DH_20
DH_21	55	44	40	36	29	23	3704143	3699206	3693314	3662694	3539512	3312731	49	368992	3702297	38.88	184719	46720	180834	7	24	0	DH_21
DH_24	58	45	41	37	32	26	3661054	3654725	3649005	3618358	3532266	3313654	50	386456	3658203	38.91	128458	50565	165914	9	26	0	DH_24
MMSH_13	160	124	86	73	54	32	4018874	4003880	3906238	3812046	3498984	2701016	135	174763	4011561	39.01	66694	21078	75729.5	20	59	0	MMSH_13
MMSH_43	278	207	123	92	52	28	4014556	3983703	3770237	3548470	2902750	2052871	235	167052	4003339	39.03	54038	9044	53352.8	28	98	0	MMSH_43
MMSH_50	430	313	189	132	46	7	3994780	3942498	3622779	3209959	1816279	476915	357	80559	3972788	39.1	23151	5696	27425.3	54	181	0	MMSH_50
MMSH_69	146	108	75	65	45	29	4016287	4002677	3917053	3837493	3526559	2913456	117	296674	4009172	39	82845	20137	104119	15	49	0	MMSH_69
MMSH_73	119	93	65	56	42	29	4021724	4010655	3943945	3873006	3632615	3130220	103	296706	4017412	38.99	90816	26297	115264	14	42	0	MMSH_73
MMSH_80	294	225	144	109	52	22	4006577	3977485	3771736	3514853	2611338	1539407	250	120501	3994461	39.04	37572	8791	42961.1	33	118	0	MMSH_80
Sull_24	109	86	58	52	38	28	4020857	4011514	3946099	3900517	3654246	3262030	92	296714	4015638	38.99	106986	31918	135569	11	37	0	Sull_24
Sull_60	106	78	51	48	37	29	4023595	4012569	3947747	3920891	3724178	3398987	85	296778	4017129	39	110061	42834	139292	11	34	0	Sull_60
TF_10	103	78	52	48	36	29	4020935	4010920	3947382	3914507	3696637	3418922	84	297091	4015113	38.99	110046	32669	142539	11	34	0	TF_10
TF_13	110	87	60	55	40	31	4023034	4014469	3949755	3911346	3643263	3275765	92	296730	4017669	38.99	94180	29618	121338	13	40	0	TF_13
TF_27	128	99	66	59	42	30	4021886	4009540	3929957	3876477	3565457	3123335	107	295913	4015080	38.99	89968	23646	113452	14	45	0	TF_27
TF_30	144	107	75	66	48	32	4020905	4007789	3928535	3861252	3554995	2956897	116	295783	4013602	38.99	74064	23594	95741.4	17	51	0	TF_30
TF_45	309	248	147	109	48	21	4005571	3975774	3700360	3422485	2478280	1567485	274	130599	3994966	39.07	34353	7159	44878.1	32	130	0	TF_45
TF_50	69	48	42	38	30	23	3712275	3703372	3690997	3660342	3526738	3257627	54	386460	3707153	38.9	130075	40335	173466	8	25	0	TF_50
TF_53	61	49	44	40	33	25	3702145	3696431	3683586	3652955	3524727	3238531	54	386447	3700020	38.87	123315	40241	162009	9	28	0	TF_53
TF_9	105	81	68	57	43	28	3696186	3684989	3653749	3573701	3343961	2845759	92	369027	3692260	38.89	83150	26587	114784	13	43	0	TF_9

## Sheet: combined_amrfinder
Element symbol	Element name	Class	% Identity	Sample
nreB	nickel resistance MFS transporter NreB	METAL	100	AK_180_amrfinder
sul2	sulfonamide-resistant dihydropteroate synthase Sul2	AMR	100	AK_180_amrfinder
aac(3)-Ia	aminoglycoside N-acetyltransferase AAC(3)-Ia	AMR	100	AK_180_amrfinder
aph(3')-Ia	aminoglycoside O-phosphotransferase APH(3')-Ia	AMR	100	AK_180_amrfinder
aadA1	ANT(3'')-Ia family aminoglycoside nucleotidyltransferase AadA1	AMR	100	AK_180_amrfinder
qacEdelta1	quaternary ammonium compound efflux SMR transporter QacE delta 1	BIOCIDE	100	AK_180_amrfinder
sul1	sulfonamide-resistant dihydropteroate synthase Sul1	AMR	100	AK_180_amrfinder
ant(3'')-IIa	aminoglycoside nucleotidyltransferase ANT(3'')-IIa	AMR	100	AK_180_amrfinder
blaOXA-66	OXA-51 family carbapenem-hydrolyzing class D beta-lactamase OXA-66	AMR	100	AK_180_amrfinder
aph(3'')-Ib	aminoglycoside O-phosphotransferase APH(3'')-Ib	AMR	100	AK_180_amrfinder
aph(6)-Id	aminoglycoside O-phosphotransferase APH(6)-Id	AMR	100	AK_180_amrfinder
tet(B)	tetracycline efflux MFS transporter Tet(B)	AMR	99.75	AK_180_amrfinder
blaADC-30	extended-spectrum class C beta-lactamase ADC-30	AMR	100	AK_180_amrfinder
adeC	multidrug efflux RND transporter AdeABC outer membrane channel subunit AdeC	AMR	100	AK_180_amrfinder
cxpE	chloramphenicol efflux transporter CxpE	AMR	100	AK_180_amrfinder
gyrA_S81L	Acinetobacter baumannii quinolone resistant GyrA	POINT	100	AK_180_amrfinder
abaF	fosfomycin efflux MFS transporter AbaF	AMR	100	AK_180_amrfinder
amvA	multidrug efflux MFS transporter AmvA	AMR	100	AK_180_amrfinder
parC_S84L	Acinetobacter baumannii quinolone resistant ParC	POINT	100	AK_180_amrfinder
gyrA_S81L	Acinetobacter baumannii quinolone resistant GyrA	POINT	100	AK_212_amrfinder
cxpE	chloramphenicol efflux transporter CxpE	AMR	100	AK_212_amrfinder
nreB	nickel resistance MFS transporter NreB	METAL	100	AK_212_amrfinder
amvA	multidrug efflux MFS transporter AmvA	AMR	100	AK_212_amrfinder
abaF	fosfomycin efflux MFS transporter AbaF	AMR	100	AK_212_amrfinder
aph(3')-Ia	aminoglycoside O-phosphotransferase APH(3')-Ia	AMR	100	AK_212_amrfinder
aadA1	ANT(3'')-Ia family aminoglycoside nucleotidyltransferase AadA1	AMR	100	AK_212_amrfinder
qacEdelta1	quaternary ammonium compound efflux SMR transporter QacE delta 1	BIOCIDE	100	AK_212_amrfinder
sul1	sulfonamide-resistant dihydropteroate synthase Sul1	AMR	100	AK_212_amrfinder
blaADC-30	extended-spectrum class C beta-lactamase ADC-30	AMR	100	AK_212_amrfinder
sul2	sulfonamide-resistant dihydropteroate synthase Sul2	AMR	100	AK_212_amrfinder
aac(3)-Ia	aminoglycoside N-acetyltransferase AAC(3)-Ia	AMR	100	AK_212_amrfinder
tet(B)	tetracycline efflux MFS transporter Tet(B)	AMR	99.75	AK_212_amrfinder
aph(6)-Id	aminoglycoside O-phosphotransferase APH(6)-Id	AMR	100	AK_212_amrfinder
aph(3'')-Ib	aminoglycoside O-phosphotransferase APH(3'')-Ib	AMR	100	AK_212_amrfinder
blaOXA-66	OXA-51 family carbapenem-hydrolyzing class D beta-lactamase OXA-66	AMR	100	AK_212_amrfinder
ant(3'')-IIa	aminoglycoside nucleotidyltransferase ANT(3'')-IIa	AMR	100	AK_212_amrfinder
adeC	multidrug efflux RND transporter AdeABC outer membrane channel subunit AdeC	AMR	100	AK_212_amrfinder
parC_S84L	Acinetobacter baumannii quinolone resistant ParC	POINT	100	AK_212_amrfinder
nreB	nickel resistance MFS transporter NreB	METAL	100	AK_259_amrfinder
ant(3'')-IIa	aminoglycoside nucleotidyltransferase ANT(3'')-IIa	AMR	99.62	AK_259_amrfinder
cxpE	chloramphenicol efflux transporter CxpE	AMR	100	AK_259_amrfinder
amvA	multidrug efflux MFS transporter AmvA	AMR	100	AK_259_amrfinder
blaOXA-180	OXA-51 family carbapenem-hydrolyzing class D beta-lactamase OXA-180	AMR	100	AK_259_amrfinder
abaF	fosfomycin efflux MFS transporter AbaF	AMR	100	AK_259_amrfinder
blaADC-291	extended-spectrum class C beta-lactamase ADC-291	AMR	100	AK_259_amrfinder
fos	fosfomycin resistance glutathione transferase FosLL	AMR	100	AK_259_amrfinder
blaADC-291	extended-spectrum class C beta-lactamase ADC-291	AMR	100	BB-1_amrfinder
abaF	fosfomycin efflux MFS transporter AbaF	AMR	100	BB-1_amrfinder
nreB	nickel resistance MFS transporter NreB	METAL	100	BB-1_amrfinder
ant(3'')-IIa	aminoglycoside nucleotidyltransferase ANT(3'')-IIa	AMR	99.62	BB-1_amrfinder
cxpE	chloramphenicol efflux transporter CxpE	AMR	100	BB-1_amrfinder
amvA	multidrug efflux MFS transporter AmvA	AMR	55.89	BB-1_amrfinder
fos	fosfomycin resistance glutathione transferase FosLL	AMR	100	BB-1_amrfinder
blaOXA-180	OXA-51 family carbapenem-hydrolyzing class D beta-lactamase OXA-180	AMR	100	BB-1_amrfinder
parC_S84L	Acinetobacter baumannii quinolone resistant ParC	POINT	100	DH_20_amrfinder
blaADC-30	extended-spectrum class C beta-lactamase ADC-30	AMR	100	DH_20_amrfinder
amvA	multidrug efflux MFS transporter AmvA	AMR	100	DH_20_amrfinder
tet(B)	tetracycline efflux MFS transporter Tet(B)	AMR	99.75	DH_20_amrfinder
aph(6)-Id	aminoglycoside O-phosphotransferase APH(6)-Id	AMR	100	DH_20_amrfinder
aph(3'')-Ib	aminoglycoside O-phosphotransferase APH(3'')-Ib	AMR	100	DH_20_amrfinder
nreB	nickel resistance MFS transporter NreB	METAL	100	DH_20_amrfinder
blaOXA-66	OXA-51 family carbapenem-hydrolyzing class D beta-lactamase OXA-66	AMR	100	DH_20_amrfinder
abaF	fosfomycin efflux MFS transporter AbaF	AMR	100	DH_20_amrfinder
sul2	sulfonamide-resistant dihydropteroate synthase Sul2	AMR	100	DH_20_amrfinder
aadA1	ANT(3'')-Ia family aminoglycoside nucleotidyltransferase AadA1	AMR	100	DH_20_amrfinder
qacEdelta1	quaternary ammonium compound efflux SMR transporter QacE delta 1	BIOCIDE	100	DH_20_amrfinder
sul1	sulfonamide-resistant dihydropteroate synthase Sul1	AMR	100	DH_20_amrfinder
aph(3')-Ia	aminoglycoside O-phosphotransferase APH(3')-Ia	AMR	100	DH_20_amrfinder
aac(3)-Ia	aminoglycoside N-acetyltransferase AAC(3)-Ia	AMR	100	DH_20_amrfinder
ant(3'')-IIa	aminoglycoside nucleotidyltransferase ANT(3'')-IIa	AMR	100	DH_20_amrfinder
adeC	multidrug efflux RND transporter AdeABC outer membrane channel subunit AdeC	AMR	100	DH_20_amrfinder
cxpE	chloramphenicol efflux transporter CxpE	AMR	100	DH_20_amrfinder
gyrA_S81L	Acinetobacter baumannii quinolone resistant GyrA	POINT	100	DH_20_amrfinder
nreB	nickel resistance MFS transporter NreB	METAL	100	DH_21_amrfinder
cxpE	chloramphenicol efflux transporter CxpE	AMR	100	DH_21_amrfinder
blaOXA-180	OXA-51 family carbapenem-hydrolyzing class D beta-lactamase OXA-180	AMR	100	DH_21_amrfinder
ant(3'')-IIa	aminoglycoside nucleotidyltransferase ANT(3'')-IIa	AMR	99.62	DH_21_amrfinder
amvA	multidrug efflux MFS transporter AmvA	AMR	100	DH_21_amrfinder
blaADC-291	extended-spectrum class C beta-lactamase ADC-291	AMR	100	DH_21_amrfinder
abaF	fosfomycin efflux MFS transporter AbaF	AMR	100	DH_21_amrfinder
fos	fosfomycin resistance glutathione transferase FosLL	AMR	100	DH_21_amrfinder
fos	fosfomycin resistance glutathione transferase FosLL	AMR	100	DH_24_amrfinder
abaF	fosfomycin efflux MFS transporter AbaF	AMR	100	DH_24_amrfinder
ant(3'')-IIa	aminoglycoside nucleotidyltransferase ANT(3'')-IIa	AMR	99.62	DH_24_amrfinder
nreB	nickel resistance MFS transporter NreB	METAL	100	DH_24_amrfinder
blaADC-291	extended-spectrum class C beta-lactamase ADC-291	AMR	100	DH_24_amrfinder
amvA	multidrug efflux MFS transporter AmvA	AMR	55.89	DH_24_amrfinder
blaOXA-180	OXA-51 family carbapenem-hydrolyzing class D beta-lactamase OXA-180	AMR	100	DH_24_amrfinder
cxpE	chloramphenicol efflux transporter CxpE	AMR	100	DH_24_amrfinder
sul2	sulfonamide-resistant dihydropteroate synthase Sul2	AMR	100	MMSH_13_amrfinder
tet(B)	tetracycline efflux MFS transporter Tet(B)	AMR	99.75	MMSH_13_amrfinder
aph(6)-Id	aminoglycoside O-phosphotransferase APH(6)-Id	AMR	100	MMSH_13_amrfinder
aph(3'')-Ib	aminoglycoside O-phosphotransferase APH(3'')-Ib	AMR	100	MMSH_13_amrfinder
parC_S84L	Acinetobacter baumannii quinolone resistant ParC	POINT	100	MMSH_13_amrfinder
blaADC-30	extended-spectrum class C beta-lactamase ADC-30	AMR	100	MMSH_13_amrfinder
aac(3)-Ia	aminoglycoside N-acetyltransferase AAC(3)-Ia	AMR	100	MMSH_13_amrfinder
adeC	multidrug efflux RND transporter AdeABC outer membrane channel subunit AdeC	AMR	100	MMSH_13_amrfinder
aadA1	ANT(3'')-Ia family aminoglycoside nucleotidyltransferase AadA1	AMR	100	MMSH_13_amrfinder
qacEdelta1	quaternary ammonium compound efflux SMR transporter QacE delta 1	BIOCIDE	100	MMSH_13_amrfinder
sul1	sulfonamide-resistant dihydropteroate synthase Sul1	AMR	100	MMSH_13_amrfinder
abaF	fosfomycin efflux MFS transporter AbaF	AMR	100	MMSH_13_amrfinder
amvA	multidrug efflux MFS transporter AmvA	AMR	100	MMSH_13_amrfinder
aph(3')-Ia	aminoglycoside O-phosphotransferase APH(3')-Ia	AMR	100	MMSH_13_amrfinder
ant(3'')-IIa	aminoglycoside nucleotidyltransferase ANT(3'')-IIa	AMR	100	MMSH_13_amrfinder
nreB	nickel resistance MFS transporter NreB	METAL	100	MMSH_13_amrfinder
cxpE	chloramphenicol efflux transporter CxpE	AMR	100	MMSH_13_amrfinder
gyrA_S81L	Acinetobacter baumannii quinolone resistant GyrA	POINT	100	MMSH_13_amrfinder
blaOXA-66	OXA-51 family carbapenem-hydrolyzing class D beta-lactamase OXA-66	AMR	100	MMSH_13_amrfinder
aac(3)-Ia	aminoglycoside N-acetyltransferase AAC(3)-Ia	AMR	100	MMSH_43_amrfinder
parC_S84L	Acinetobacter baumannii quinolone resistant ParC	POINT	100	MMSH_43_amrfinder
blaADC	ADC family extended-spectrum class C beta-lactamase	AMR	100	MMSH_43_amrfinder
gyrA_S81L	Acinetobacter baumannii quinolone resistant GyrA	POINT	100	MMSH_43_amrfinder
cxpE	chloramphenicol efflux transporter CxpE	AMR	100	MMSH_43_amrfinder
aph(3')-Ia	aminoglycoside O-phosphotransferase APH(3')-Ia	AMR	100	MMSH_43_amrfinder
sul2	sulfonamide-resistant dihydropteroate synthase Sul2	AMR	100	MMSH_43_amrfinder
nreB	nickel resistance MFS transporter NreB	METAL	100	MMSH_43_amrfinder
adeC	multidrug efflux RND transporter AdeABC outer membrane channel subunit AdeC	AMR	100	MMSH_43_amrfinder
sul1	sulfonamide-resistant dihydropteroate synthase Sul1	AMR	100	MMSH_43_amrfinder
qacEdelta1	quaternary ammonium compound efflux SMR transporter QacE delta 1	BIOCIDE	100	MMSH_43_amrfinder
aadA1	ANT(3'')-Ia family aminoglycoside nucleotidyltransferase AadA1	AMR	100	MMSH_43_amrfinder
abaF	fosfomycin efflux MFS transporter AbaF	AMR	100	MMSH_43_amrfinder
blaOXA-66	OXA-51 family carbapenem-hydrolyzing class D beta-lactamase OXA-66	AMR	100	MMSH_43_amrfinder
ant(3'')-IIa	aminoglycoside nucleotidyltransferase ANT(3'')-IIa	AMR	100	MMSH_43_amrfinder
amvA	multidrug efflux MFS transporter AmvA	AMR	100	MMSH_43_amrfinder
aph(3'')-Ib	aminoglycoside O-phosphotransferase APH(3'')-Ib	AMR	100	MMSH_43_amrfinder
aph(6)-Id	aminoglycoside O-phosphotransferase APH(6)-Id	AMR	100	MMSH_43_amrfinder
tet(B)	tetracycline efflux MFS transporter Tet(B)	AMR	99.75	MMSH_43_amrfinder
amvA	multidrug efflux MFS transporter AmvA	AMR	100	MMSH_50_amrfinder
gyrA_S81L	Acinetobacter baumannii quinolone resistant GyrA	POINT	100	MMSH_50_amrfinder
cxpE	chloramphenicol efflux transporter CxpE	AMR	100	MMSH_50_amrfinder
blaADC-30	extended-spectrum class C beta-lactamase ADC-30	AMR	100	MMSH_50_amrfinder
abaF	fosfomycin efflux MFS transporter AbaF	AMR	100	MMSH_50_amrfinder
adeC	multidrug efflux RND transporter AdeABC outer membrane channel subunit AdeC	AMR	100	MMSH_50_amrfinder
ant(3'')-IIa	aminoglycoside nucleotidyltransferase ANT(3'')-IIa	AMR	100	MMSH_50_amrfinder
nreB	nickel resistance MFS transporter NreB	METAL	100	MMSH_50_amrfinder
parC_S84L	Acinetobacter baumannii quinolone resistant ParC	POINT	100	MMSH_50_amrfinder
aac(3)-Ia	aminoglycoside N-acetyltransferase AAC(3)-Ia	AMR	100	MMSH_50_amrfinder
tet(B)	tetracycline efflux MFS transporter Tet(B)	AMR	99.75	MMSH_50_amrfinder
aph(6)-Id	aminoglycoside O-phosphotransferase APH(6)-Id	AMR	100	MMSH_50_amrfinder
aph(3'')-Ib	aminoglycoside O-phosphotransferase APH(3'')-Ib	AMR	100	MMSH_50_amrfinder
sul1	sulfonamide-resistant dihydropteroate synthase Sul1	AMR	100	MMSH_50_amrfinder
qacEdelta1	quaternary ammonium compound efflux SMR transporter QacE delta 1	BIOCIDE	100	MMSH_50_amrfinder
aadA1	ANT(3'')-Ia family aminoglycoside nucleotidyltransferase AadA1	AMR	100	MMSH_50_amrfinder
aph(3')-Ia	aminoglycoside O-phosphotransferase APH(3')-Ia	AMR	100	MMSH_50_amrfinder
sul2	sulfonamide-resistant dihydropteroate synthase Sul2	AMR	100	MMSH_50_amrfinder
blaOXA-66	OXA-51 family carbapenem-hydrolyzing class D beta-lactamase OXA-66	AMR	100	MMSH_50_amrfinder
gyrA_S81L	Acinetobacter baumannii quinolone resistant GyrA	POINT	100	MMSH_69_amrfinder
cxpE	chloramphenicol efflux transporter CxpE	AMR	100	MMSH_69_amrfinder
amvA	multidrug efflux MFS transporter AmvA	AMR	100	MMSH_69_amrfinder
tet(B)	tetracycline efflux MFS transporter Tet(B)	AMR	99.75	MMSH_69_amrfinder
aph(6)-Id	aminoglycoside O-phosphotransferase APH(6)-Id	AMR	100	MMSH_69_amrfinder
aph(3'')-Ib	aminoglycoside O-phosphotransferase APH(3'')-Ib	AMR	100	MMSH_69_amrfinder
sul2	sulfonamide-resistant dihydropteroate synthase Sul2	AMR	100	MMSH_69_amrfinder
aac(3)-Ia	aminoglycoside N-acetyltransferase AAC(3)-Ia	AMR	100	MMSH_69_amrfinder
blaADC-30	extended-spectrum class C beta-lactamase ADC-30	AMR	100	MMSH_69_amrfinder
nreB	nickel resistance MFS transporter NreB	METAL	100	MMSH_69_amrfinder
adeC	multidrug efflux RND transporter AdeABC outer membrane channel subunit AdeC	AMR	100	MMSH_69_amrfinder
blaOXA-66	OXA-51 family carbapenem-hydrolyzing class D beta-lactamase OXA-66	AMR	100	MMSH_69_amrfinder
ant(3'')-IIa	aminoglycoside nucleotidyltransferase ANT(3'')-IIa	AMR	100	MMSH_69_amrfinder
parC_S84L	Acinetobacter baumannii quinolone resistant ParC	POINT	100	MMSH_69_amrfinder
aph(3')-Ia	aminoglycoside O-phosphotransferase APH(3')-Ia	AMR	100	MMSH_69_amrfinder
sul1	sulfonamide-resistant dihydropteroate synthase Sul1	AMR	100	MMSH_69_amrfinder
qacEdelta1	quaternary ammonium compound efflux SMR transporter QacE delta 1	BIOCIDE	100	MMSH_69_amrfinder
aadA1	ANT(3'')-Ia family aminoglycoside nucleotidyltransferase AadA1	AMR	100	MMSH_69_amrfinder
abaF	fosfomycin efflux MFS transporter AbaF	AMR	100	MMSH_69_amrfinder
aph(3')-Ia	aminoglycoside O-phosphotransferase APH(3')-Ia	AMR	100	MMSH_73_amrfinder
aadA1	ANT(3'')-Ia family aminoglycoside nucleotidyltransferase AadA1	AMR	100	MMSH_73_amrfinder
qacEdelta1	quaternary ammonium compound efflux SMR transporter QacE delta 1	BIOCIDE	100	MMSH_73_amrfinder
sul1	sulfonamide-resistant dihydropteroate synthase Sul1	AMR	100	MMSH_73_amrfinder
aac(3)-Ia	aminoglycoside N-acetyltransferase AAC(3)-Ia	AMR	100	MMSH_73_amrfinder
nreB	nickel resistance MFS transporter NreB	METAL	100	MMSH_73_amrfinder
amvA	multidrug efflux MFS transporter AmvA	AMR	100	MMSH_73_amrfinder
adeC	multidrug efflux RND transporter AdeABC outer membrane channel subunit AdeC	AMR	100	MMSH_73_amrfinder
parC_S84L	Acinetobacter baumannii quinolone resistant ParC	POINT	100	MMSH_73_amrfinder
ant(3'')-IIa	aminoglycoside nucleotidyltransferase ANT(3'')-IIa	AMR	100	MMSH_73_amrfinder
aph(3'')-Ib	aminoglycoside O-phosphotransferase APH(3'')-Ib	AMR	100	MMSH_73_amrfinder
aph(6)-Id	aminoglycoside O-phosphotransferase APH(6)-Id	AMR	100	MMSH_73_amrfinder
tet(B)	tetracycline efflux MFS transporter Tet(B)	AMR	99.75	MMSH_73_amrfinder
cxpE	chloramphenicol efflux transporter CxpE	AMR	100	MMSH_73_amrfinder
gyrA_S81L	Acinetobacter baumannii quinolone resistant GyrA	POINT	100	MMSH_73_amrfinder
abaF	fosfomycin efflux MFS transporter AbaF	AMR	100	MMSH_73_amrfinder
sul2	sulfonamide-resistant dihydropteroate synthase Sul2	AMR	100	MMSH_73_amrfinder
blaOXA-66	OXA-51 family carbapenem-hydrolyzing class D beta-lactamase OXA-66	AMR	100	MMSH_73_amrfinder
blaADC-30	extended-spectrum class C beta-lactamase ADC-30	AMR	100	MMSH_73_amrfinder
aac(3)-Ia	aminoglycoside N-acetyltransferase AAC(3)-Ia	AMR	100	MMSH_80_amrfinder
amvA	multidrug efflux MFS transporter AmvA	AMR	100	MMSH_80_amrfinder
nreB	nickel resistance MFS transporter NreB	METAL	100	MMSH_80_amrfinder
aph(3')-Ia	aminoglycoside O-phosphotransferase APH(3')-Ia	AMR	100	MMSH_80_amrfinder
adeC	multidrug efflux RND transporter AdeABC outer membrane channel subunit AdeC	AMR	100	MMSH_80_amrfinder
blaOXA-66	OXA-51 family carbapenem-hydrolyzing class D beta-lactamase OXA-66	AMR	100	MMSH_80_amrfinder
sul2	sulfonamide-resistant dihydropteroate synthase Sul2	AMR	100	MMSH_80_amrfinder
cxpE	chloramphenicol efflux transporter CxpE	AMR	100	MMSH_80_amrfinder
gyrA_S81L	Acinetobacter baumannii quinolone resistant GyrA	POINT	100	MMSH_80_amrfinder
sul1	sulfonamide-resistant dihydropteroate synthase Sul1	AMR	100	MMSH_80_amrfinder
qacEdelta1	quaternary ammonium compound efflux SMR transporter QacE delta 1	BIOCIDE	100	MMSH_80_amrfinder
aadA1	ANT(3'')-Ia family aminoglycoside nucleotidyltransferase AadA1	AMR	100	MMSH_80_amrfinder
ant(3'')-IIa	aminoglycoside nucleotidyltransferase ANT(3'')-IIa	AMR	100	MMSH_80_amrfinder
abaF	fosfomycin efflux MFS transporter AbaF	AMR	100	MMSH_80_amrfinder
blaADC-30	extended-spectrum class C beta-lactamase ADC-30	AMR	100	MMSH_80_amrfinder
aph(3'')-Ib	aminoglycoside O-phosphotransferase APH(3'')-Ib	AMR	100	MMSH_80_amrfinder
aph(6)-Id	aminoglycoside O-phosphotransferase APH(6)-Id	AMR	100	MMSH_80_amrfinder
tet(B)	tetracycline efflux MFS transporter Tet(B)	AMR	99.75	MMSH_80_amrfinder
parC_S84L	Acinetobacter baumannii quinolone resistant ParC	POINT	100	MMSH_80_amrfinder
blaOXA-66	OXA-51 family carbapenem-hydrolyzing class D beta-lactamase OXA-66	AMR	100	Sull_24_amrfinder
parC_S84L	Acinetobacter baumannii quinolone resistant ParC	POINT	100	Sull_24_amrfinder
aac(3)-Ia	aminoglycoside N-acetyltransferase AAC(3)-Ia	AMR	100	Sull_24_amrfinder
sul1	sulfonamide-resistant dihydropteroate synthase Sul1	AMR	100	Sull_24_amrfinder
qacEdelta1	quaternary ammonium compound efflux SMR transporter QacE delta 1	BIOCIDE	100	Sull_24_amrfinder
aadA1	ANT(3'')-Ia family aminoglycoside nucleotidyltransferase AadA1	AMR	100	Sull_24_amrfinder
sul2	sulfonamide-resistant dihydropteroate synthase Sul2	AMR	100	Sull_24_amrfinder
aph(3')-Ia	aminoglycoside O-phosphotransferase APH(3')-Ia	AMR	100	Sull_24_amrfinder
abaF	fosfomycin efflux MFS transporter AbaF	AMR	100	Sull_24_amrfinder
amvA	multidrug efflux MFS transporter AmvA	AMR	100	Sull_24_amrfinder
blaADC-30	extended-spectrum class C beta-lactamase ADC-30	AMR	100	Sull_24_amrfinder
nreB	nickel resistance MFS transporter NreB	METAL	100	Sull_24_amrfinder
ant(3'')-IIa	aminoglycoside nucleotidyltransferase ANT(3'')-IIa	AMR	100	Sull_24_amrfinder
adeC	multidrug efflux RND transporter AdeABC outer membrane channel subunit AdeC	AMR	100	Sull_24_amrfinder
tet(B)	tetracycline efflux MFS transporter Tet(B)	AMR	99.75	Sull_24_amrfinder
aph(6)-Id	aminoglycoside O-phosphotransferase APH(6)-Id	AMR	100	Sull_24_amrfinder
aph(3'')-Ib	aminoglycoside O-phosphotransferase APH(3'')-Ib	AMR	100	Sull_24_amrfinder
gyrA_S81L	Acinetobacter baumannii quinolone resistant GyrA	POINT	100	Sull_24_amrfinder
cxpE	chloramphenicol efflux transporter CxpE	AMR	100	Sull_24_amrfinder
aac(3)-Ia	aminoglycoside N-acetyltransferase AAC(3)-Ia	AMR	100	Sull_60_amrfinder
aph(3')-Ia	aminoglycoside O-phosphotransferase APH(3')-Ia	AMR	100	Sull_60_amrfinder
sul2	sulfonamide-resistant dihydropteroate synthase Sul2	AMR	100	Sull_60_amrfinder
aadA1	ANT(3'')-Ia family aminoglycoside nucleotidyltransferase AadA1	AMR	100	Sull_60_amrfinder
qacEdelta1	quaternary ammonium compound efflux SMR transporter QacE delta 1	BIOCIDE	100	Sull_60_amrfinder
sul1	sulfonamide-resistant dihydropteroate synthase Sul1	AMR	100	Sull_60_amrfinder
abaF	fosfomycin efflux MFS transporter AbaF	AMR	100	Sull_60_amrfinder
aph(3'')-Ib	aminoglycoside O-phosphotransferase APH(3'')-Ib	AMR	100	Sull_60_amrfinder
aph(6)-Id	aminoglycoside O-phosphotransferase APH(6)-Id	AMR	100	Sull_60_amrfinder
tet(B)	tetracycline efflux MFS transporter Tet(B)	AMR	99.75	Sull_60_amrfinder
nreB	nickel resistance MFS transporter NreB	METAL	100	Sull_60_amrfinder
blaADC-30	extended-spectrum class C beta-lactamase ADC-30	AMR	100	Sull_60_amrfinder
gyrA_S81L	Acinetobacter baumannii quinolone resistant GyrA	POINT	100	Sull_60_amrfinder
cxpE	chloramphenicol efflux transporter CxpE	AMR	100	Sull_60_amrfinder
adeC	multidrug efflux RND transporter AdeABC outer membrane channel subunit AdeC	AMR	100	Sull_60_amrfinder
amvA	multidrug efflux MFS transporter AmvA	AMR	100	Sull_60_amrfinder
ant(3'')-IIa	aminoglycoside nucleotidyltransferase ANT(3'')-IIa	AMR	100	Sull_60_amrfinder
parC_S84L	Acinetobacter baumannii quinolone resistant ParC	POINT	100	Sull_60_amrfinder
blaOXA-66	OXA-51 family carbapenem-hydrolyzing class D beta-lactamase OXA-66	AMR	100	Sull_60_amrfinder
cxpE	chloramphenicol efflux transporter CxpE	AMR	100	TF_10_amrfinder
gyrA_S81L	Acinetobacter baumannii quinolone resistant GyrA	POINT	100	TF_10_amrfinder
abaF	fosfomycin efflux MFS transporter AbaF	AMR	100	TF_10_amrfinder
aph(3')-Ia	aminoglycoside O-phosphotransferase APH(3')-Ia	AMR	100	TF_10_amrfinder
ant(3'')-IIa	aminoglycoside nucleotidyltransferase ANT(3'')-IIa	AMR	100	TF_10_amrfinder
sul2	sulfonamide-resistant dihydropteroate synthase Sul2	AMR	100	TF_10_amrfinder
amvA	multidrug efflux MFS transporter AmvA	AMR	100	TF_10_amrfinder
adeC	multidrug efflux RND transporter AdeABC outer membrane channel subunit AdeC	AMR	100	TF_10_amrfinder
sul1	sulfonamide-resistant dihydropteroate synthase Sul1	AMR	100	TF_10_amrfinder
qacEdelta1	quaternary ammonium compound efflux SMR transporter QacE delta 1	BIOCIDE	100	TF_10_amrfinder
aadA1	ANT(3'')-Ia family aminoglycoside nucleotidyltransferase AadA1	AMR	100	TF_10_amrfinder
blaADC-30	extended-spectrum class C beta-lactamase ADC-30	AMR	100	TF_10_amrfinder
nreB	nickel resistance MFS transporter NreB	METAL	100	TF_10_amrfinder
tet(B)	tetracycline efflux MFS transporter Tet(B)	AMR	99.75	TF_10_amrfinder
aph(6)-Id	aminoglycoside O-phosphotransferase APH(6)-Id	AMR	100	TF_10_amrfinder
aph(3'')-Ib	aminoglycoside O-phosphotransferase APH(3'')-Ib	AMR	100	TF_10_amrfinder
aac(3)-Ia	aminoglycoside N-acetyltransferase AAC(3)-Ia	AMR	100	TF_10_amrfinder
blaOXA-66	OXA-51 family carbapenem-hydrolyzing class D beta-lactamase OXA-66	AMR	100	TF_10_amrfinder
parC_S84L	Acinetobacter baumannii quinolone resistant ParC	POINT	100	TF_10_amrfinder
adeC	multidrug efflux RND transporter AdeABC outer membrane channel subunit AdeC	AMR	100	TF_13_amrfinder
aph(3'')-Ib	aminoglycoside O-phosphotransferase APH(3'')-Ib	AMR	100	TF_13_amrfinder
aph(6)-Id	aminoglycoside O-phosphotransferase APH(6)-Id	AMR	100	TF_13_amrfinder
tet(B)	tetracycline efflux MFS transporter Tet(B)	AMR	99.75	TF_13_amrfinder
ant(3'')-IIa	aminoglycoside nucleotidyltransferase ANT(3'')-IIa	AMR	100	TF_13_amrfinder
aadA1	ANT(3'')-Ia family aminoglycoside nucleotidyltransferase AadA1	AMR	100	TF_13_amrfinder
qacEdelta1	quaternary ammonium compound efflux SMR transporter QacE delta 1	BIOCIDE	100	TF_13_amrfinder
sul1	sulfonamide-resistant dihydropteroate synthase Sul1	AMR	100	TF_13_amrfinder
parC_S84L	Acinetobacter baumannii quinolone resistant ParC	POINT	100	TF_13_amrfinder
aph(3')-Ia	aminoglycoside O-phosphotransferase APH(3')-Ia	AMR	100	TF_13_amrfinder
aac(3)-Ia	aminoglycoside N-acetyltransferase AAC(3)-Ia	AMR	100	TF_13_amrfinder
abaF	fosfomycin efflux MFS transporter AbaF	AMR	100	TF_13_amrfinder
gyrA_S81L	Acinetobacter baumannii quinolone resistant GyrA	POINT	100	TF_13_amrfinder
cxpE	chloramphenicol efflux transporter CxpE	AMR	100	TF_13_amrfinder
nreB	nickel resistance MFS transporter NreB	METAL	100	TF_13_amrfinder
amvA	multidrug efflux MFS transporter AmvA	AMR	100	TF_13_amrfinder
blaADC-30	extended-spectrum class C beta-lactamase ADC-30	AMR	100	TF_13_amrfinder
sul2	sulfonamide-resistant dihydropteroate synthase Sul2	AMR	100	TF_13_amrfinder
blaOXA-66	OXA-51 family carbapenem-hydrolyzing class D beta-lactamase OXA-66	AMR	100	TF_13_amrfinder
aac(3)-Ia	aminoglycoside N-acetyltransferase AAC(3)-Ia	AMR	100	TF_27_amrfinder
parC_S84L	Acinetobacter baumannii quinolone resistant ParC	POINT	100	TF_27_amrfinder
adeC	multidrug efflux RND transporter AdeABC outer membrane channel subunit AdeC	AMR	100	TF_27_amrfinder
aph(3')-Ia	aminoglycoside O-phosphotransferase APH(3')-Ia	AMR	100	TF_27_amrfinder
ant(3'')-IIa	aminoglycoside nucleotidyltransferase ANT(3'')-IIa	AMR	100	TF_27_amrfinder
blaADC-30	extended-spectrum class C beta-lactamase ADC-30	AMR	100	TF_27_amrfinder
sul1	sulfonamide-resistant dihydropteroate synthase Sul1	AMR	100	TF_27_amrfinder
qacEdelta1	quaternary ammonium compound efflux SMR transporter QacE delta 1	BIOCIDE	100	TF_27_amrfinder
aadA1	ANT(3'')-Ia family aminoglycoside nucleotidyltransferase AadA1	AMR	100	TF_27_amrfinder
gyrA_S81L	Acinetobacter baumannii quinolone resistant GyrA	POINT	100	TF_27_amrfinder
cxpE	chloramphenicol efflux transporter CxpE	AMR	100	TF_27_amrfinder
sul2	sulfonamide-resistant dihydropteroate synthase Sul2	AMR	100	TF_27_amrfinder
blaOXA-66	OXA-51 family carbapenem-hydrolyzing class D beta-lactamase OXA-66	AMR	100	TF_27_amrfinder
nreB	nickel resistance MFS transporter NreB	METAL	100	TF_27_amrfinder
amvA	multidrug efflux MFS transporter AmvA	AMR	100	TF_27_amrfinder
abaF	fosfomycin efflux MFS transporter AbaF	AMR	100	TF_27_amrfinder
aph(3'')-Ib	aminoglycoside O-phosphotransferase APH(3'')-Ib	AMR	100	TF_27_amrfinder
aph(6)-Id	aminoglycoside O-phosphotransferase APH(6)-Id	AMR	100	TF_27_amrfinder
tet(B)	tetracycline efflux MFS transporter Tet(B)	AMR	99.75	TF_27_amrfinder
blaOXA-66	OXA-51 family carbapenem-hydrolyzing class D beta-lactamase OXA-66	AMR	100	TF_30_amrfinder
parC_S84L	Acinetobacter baumannii quinolone resistant ParC	POINT	100	TF_30_amrfinder
nreB	nickel resistance MFS transporter NreB	METAL	100	TF_30_amrfinder
aadA1	ANT(3'')-Ia family aminoglycoside nucleotidyltransferase AadA1	AMR	100	TF_30_amrfinder
qacEdelta1	quaternary ammonium compound efflux SMR transporter QacE delta 1	BIOCIDE	100	TF_30_amrfinder
sul1	sulfonamide-resistant dihydropteroate synthase Sul1	AMR	100	TF_30_amrfinder
aac(3)-Ia	aminoglycoside N-acetyltransferase AAC(3)-Ia	AMR	100	TF_30_amrfinder
adeC	multidrug efflux RND transporter AdeABC outer membrane channel subunit AdeC	AMR	100	TF_30_amrfinder
cxpE	chloramphenicol efflux transporter CxpE	AMR	100	TF_30_amrfinder
gyrA_S81L	Acinetobacter baumannii quinolone resistant GyrA	POINT	100	TF_30_amrfinder
aph(3')-Ia	aminoglycoside O-phosphotransferase APH(3')-Ia	AMR	100	TF_30_amrfinder
amvA	multidrug efflux MFS transporter AmvA	AMR	100	TF_30_amrfinder
sul2	sulfonamide-resistant dihydropteroate synthase Sul2	AMR	100	TF_30_amrfinder
blaADC-30	extended-spectrum class C beta-lactamase ADC-30	AMR	100	TF_30_amrfinder
tet(B)	tetracycline efflux MFS transporter Tet(B)	AMR	99.75	TF_30_amrfinder
aph(6)-Id	aminoglycoside O-phosphotransferase APH(6)-Id	AMR	100	TF_30_amrfinder
aph(3'')-Ib	aminoglycoside O-phosphotransferase APH(3'')-Ib	AMR	100	TF_30_amrfinder
ant(3'')-IIa	aminoglycoside nucleotidyltransferase ANT(3'')-IIa	AMR	100	TF_30_amrfinder
abaF	fosfomycin efflux MFS transporter AbaF	AMR	100	TF_30_amrfinder
aph(3'')-Ib	aminoglycoside O-phosphotransferase APH(3'')-Ib	AMR	100	TF_45_amrfinder
aph(6)-Id	aminoglycoside O-phosphotransferase APH(6)-Id	AMR	100	TF_45_amrfinder
tet(B)	tetracycline efflux MFS transporter Tet(B)	AMR	99.75	TF_45_amrfinder
parC_S84L	Acinetobacter baumannii quinolone resistant ParC	POINT	100	TF_45_amrfinder
cxpE	chloramphenicol efflux transporter CxpE	AMR	100	TF_45_amrfinder
gyrA_S81L	Acinetobacter baumannii quinolone resistant GyrA	POINT	100	TF_45_amrfinder
amvA	multidrug efflux MFS transporter AmvA	AMR	100	TF_45_amrfinder
nreB	nickel resistance MFS transporter NreB	METAL	100	TF_45_amrfinder
abaF	fosfomycin efflux MFS transporter AbaF	AMR	100	TF_45_amrfinder
ant(3'')-IIa	aminoglycoside nucleotidyltransferase ANT(3'')-IIa	AMR	100	TF_45_amrfinder
blaOXA-66	OXA-51 family carbapenem-hydrolyzing class D beta-lactamase OXA-66	AMR	100	TF_45_amrfinder
aph(3')-Ia	aminoglycoside O-phosphotransferase APH(3')-Ia	AMR	100	TF_45_amrfinder
blaADC-30	extended-spectrum class C beta-lactamase ADC-30	AMR	100	TF_45_amrfinder
aac(3)-Ia	aminoglycoside N-acetyltransferase AAC(3)-Ia	AMR	100	TF_45_amrfinder
sul2	sulfonamide-resistant dihydropteroate synthase Sul2	AMR	100	TF_45_amrfinder
adeC	multidrug efflux RND transporter AdeABC outer membrane channel subunit AdeC	AMR	100	TF_45_amrfinder
sul1	sulfonamide-resistant dihydropteroate synthase Sul1	AMR	100	TF_45_amrfinder
qacEdelta1	quaternary ammonium compound efflux SMR transporter QacE delta 1	BIOCIDE	100	TF_45_amrfinder
aadA1	ANT(3'')-Ia family aminoglycoside nucleotidyltransferase AadA1	AMR	100	TF_45_amrfinder
blaADC-291	extended-spectrum class C beta-lactamase ADC-291	AMR	100	TF_50_amrfinder
ant(3'')-IIa	aminoglycoside nucleotidyltransferase ANT(3'')-IIa	AMR	99.62	TF_50_amrfinder
abaF	fosfomycin efflux MFS transporter AbaF	AMR	100	TF_50_amrfinder
nreB	nickel resistance MFS transporter NreB	METAL	100	TF_50_amrfinder
cxpE	chloramphenicol efflux transporter CxpE	AMR	100	TF_50_amrfinder
blaOXA-180	OXA-51 family carbapenem-hydrolyzing class D beta-lactamase OXA-180	AMR	100	TF_50_amrfinder
fos	fosfomycin resistance glutathione transferase FosLL	AMR	100	TF_50_amrfinder
amvA	multidrug efflux MFS transporter AmvA	AMR	100	TF_50_amrfinder
cxpE	chloramphenicol efflux transporter CxpE	AMR	100	TF_53_amrfinder
nreB	nickel resistance MFS transporter NreB	METAL	100	TF_53_amrfinder
abaF	fosfomycin efflux MFS transporter AbaF	AMR	100	TF_53_amrfinder
ant(3'')-IIa	aminoglycoside nucleotidyltransferase ANT(3'')-IIa	AMR	99.62	TF_53_amrfinder
blaOXA-180	OXA-51 family carbapenem-hydrolyzing class D beta-lactamase OXA-180	AMR	100	TF_53_amrfinder
amvA	multidrug efflux MFS transporter AmvA	AMR	100	TF_53_amrfinder
fos	fosfomycin resistance glutathione transferase FosLL	AMR	100	TF_53_amrfinder
blaADC-291	extended-spectrum class C beta-lactamase ADC-291	AMR	100	TF_53_amrfinder
blaOXA-180	OXA-51 family carbapenem-hydrolyzing class D beta-lactamase OXA-180	AMR	100	TF_9_amrfinder
cxpE	chloramphenicol efflux transporter CxpE	AMR	100	TF_9_amrfinder
nreB	nickel resistance MFS transporter NreB	METAL	100	TF_9_amrfinder
abaF	fosfomycin efflux MFS transporter AbaF	AMR	100	TF_9_amrfinder
amvA	multidrug efflux MFS transporter AmvA	AMR	100	TF_9_amrfinder
ant(3'')-IIa	aminoglycoside nucleotidyltransferase ANT(3'')-IIa	AMR	99.62	TF_9_amrfinder
fos	fosfomycin resistance glutathione transferase FosLL	AMR	100	TF_9_amrfinder
blaADC-291	extended-spectrum class C beta-lactamase ADC-291	AMR	100	TF_9_amrfinder

## Sheet: ANI
Query strains	Ref Genomes	ANI %
AK_180_fastani	GCF_000186665.3_ASM18666v4_genomic.fasta	97.7259
AK_212_fastani	GCF_000186665.3_ASM18666v4_genomic.fasta	97.6303
AK_259_fastani	GCF_000186665.3_ASM18666v4_genomic.fasta	99.8252
BB-1_fastani	GCF_000186665.3_ASM18666v4_genomic.fasta	99.8272
DH_20_fastani	GCF_000186665.3_ASM18666v4_genomic.fasta	97.7704
DH_21_fastani	GCF_000186665.3_ASM18666v4_genomic.fasta	99.7899
DH_24_fastani	GCF_000186665.3_ASM18666v4_genomic.fasta	99.801
MMSH_13_fastani	GCF_000186665.3_ASM18666v4_genomic.fasta	97.7239
MMSH_43_fastani	GCF_000186665.3_ASM18666v4_genomic.fasta	97.7374
MMSH_50_fastani	GCF_000186665.3_ASM18666v4_genomic.fasta	97.777
MMSH_69_fastani	GCF_000186665.3_ASM18666v4_genomic.fasta	97.6941
MMSH_73_fastani	GCF_000186665.3_ASM18666v4_genomic.fasta	97.6178
MMSH_80_fastani	GCF_000186665.3_ASM18666v4_genomic.fasta	97.6977
Sull_24_fastani	GCF_000186665.3_ASM18666v4_genomic.fasta	97.7049
Sull_60_fastani	GCF_000186665.3_ASM18666v4_genomic.fasta	97.7052
TF_10_fastani	GCF_000186665.3_ASM18666v4_genomic.fasta	97.6872
TF_13_fastani	GCF_000186665.3_ASM18666v4_genomic.fasta	97.7316
TF_27_fastani	GCF_000186665.3_ASM18666v4_genomic.fasta	97.6976
TF_30_fastani	GCF_000186665.3_ASM18666v4_genomic.fasta	97.664
TF_45_fastani	GCF_000186665.3_ASM18666v4_genomic.fasta	97.6667
TF_50_fastani	GCF_000186665.3_ASM18666v4_genomic.fasta	99.8621
TF_53_fastani	GCF_000186665.3_ASM18666v4_genomic.fasta	99.7963
TF_9_fastani	GCF_000186665.3_ASM18666v4_genomic.fasta	99.8067

## Sheet: CHECKM 
S/N	Name	Completeness	Contamination	Completeness_Model_Used	Translation_Table_Used	Coding_Density	Contig_N50	Average_Gene_Length	Genome_Size	GC_Content	Total_Coding_Sequences	Total_Contigs	Max_Contig_Length
1	AK_180	100	0.31	Neural Network (Specific Model)	11	0.881	105036	310.171	4019968	0.39	3808	110	296702
2	AK_212	100	0.32	Neural Network (Specific Model)	11	0.88	103389	310.048	4021972	0.39	3810	123	296247
3	AK_259	99.92	0.22	Neural Network (Specific Model)	11	0.879	64433	309.156	3690844	0.39	3502	123	251924
4	BB-1	99.91	0.2	Neural Network (Specific Model)	11	0.878	123248	310.352	3658905	0.39	3452	73	386444
5	DH_20	100	0.4	Neural Network (Specific Model)	11	0.883	32309	303.186	3996307	0.39	3882	362	108056
6	DH_21	99.92	0.21	Neural Network (Specific Model)	11	0.877	184719	310.171	3704143	0.39	3495	55	368992
7	DH_24	99.91	0.2	Neural Network (Specific Model)	11	0.878	128458	309.967	3661054	0.39	3459	58	386456
8	MMSH_13	100	0.46	Neural Network (Specific Model)	11	0.881	66694	309.126	4018874	0.39	3820	160	174763
9	MMSH_43	100	0.32	Neural Network (Specific Model)	11	0.88	54038	305.49	4014556	0.39	3861	278	167052
10	MMSH_50	100	0.29	Neural Network (Specific Model)	11	0.883	23151	302.685	3994780	0.39	3889	430	80559
11	MMSH_69	100	0.45	Neural Network (Specific Model)	11	0.881	82845	308.603	4016287	0.39	3826	146	296674
12	MMSH_73	100	0.31	Neural Network (Specific Model)	11	0.881	90816	309.726	4021724	0.39	3815	119	296706
13	MMSH_80	100	0.3	Neural Network (Specific Model)	11	0.881	37572	305.913	4006577	0.39	3852	294	120501
14	Sull_24	100	0.32	Neural Network (Specific Model)	11	0.881	106702	309.938	4020857	0.39	3812	109	296714
15	Sull_60	100	0.32	Neural Network (Specific Model)	11	0.88	110061	309.916	4023595	0.39	3814	106	296778
16	TF_10	100	0.32	Neural Network (Specific Model)	11	0.88	110046	310.201	4020935	0.39	3808	103	297091
17	TF_13	100	0.31	Neural Network (Specific Model)	11	0.88	94180	309.614	4023034	0.39	3817	110	296730
18	TF_27	100	0.32	Neural Network (Specific Model)	11	0.88	89968	309.595	4021886	0.39	3816	128	295913
19	TF_30	100	0.32	Neural Network (Specific Model)	11	0.88	74064	309.135	4020905	0.39	3821	144	295783
20	TF_45	100	0.32	Neural Network (Specific Model)	11	0.882	34353	307.146	4005571	0.39	3839	309	130599
21	TF_50	99.92	0.22	Neural Network (Specific Model)	11	0.876	130075	309.503	3712275	0.39	3506	69	386460
22	TF_53	99.93	0.22	Neural Network (Specific Model)	11	0.879	123315	309.807	3702145	0.39	3503	61	386447
23	TF_9	99.94	0.23	Neural Network (Specific Model)	11	0.879	83150	308.606	3696186	0.39	3512	105	369027
