# Supplementary material for: Local Genomic Epidemiology of Acinetobacter baumannii Circulating in Hospital and Non-hospital Environments in Kano, Northwest Nigeria
Source: Curr Microbiol. 2025 Jun 8;82(7):329. doi: 10.1007/s00284-025-04304-z (PMC12146226; doi:10.1007/s00284-025-04304-z)
Supplement: Supplementary file 3 — Supplementary file3 (XLSX 24 KB) [file 284_2025_4304_MOESM3_ESM.xlsx]

## Sheet: A. baumannii
Basic information		AMR loci (% identity)																			Other resistance & virulence loci (% identity)				Plasmids
Sample name	MLST	aac(3)-Ia	aadA1	ant(3'')-IIa	aph(3'')-Ib	aph(3')-Ia	aph(6)-Id	blaADC	blaADC-291	blaADC-30	blaOXA-180	blaOXA-65	blaOXA-66	fos	gyrA_S81L	parC_S84L	qacEdelta1	sul1	sul2	tet(B)	abaF	adeC	amvA	nreB	AB114	AB337	AC291	AD096	AD312	AE271	AE272	AF972	AG297	AH171
TF_45	2	100	100	98.85	100	100	100			100			100		99.78	99.86	100	100	100	100	100	100	98.98	98.32	X			X		X	X
MMSH_69	2	100	100	98.85	100	100	100			100			100		99.78	99.86	100	100	100	100	100	100	98.98	98.32	X			X		X	X
MMSH_80	2	100	100	98.85	100	100	100			100			100		99.78	99.86	100	100	100	100	100	100	98.98	98.32	X					X	X			X
TF_13	2	100	100	98.85	100	100	100			100			100		99.78	99.86	100	100	100	100	100	100	98.98	98.32	X					X	X
DH_20	2	100	100	98.85	100	100	100			100			100		99.78	99.86	100	100	100	100	100	100	98.98	98.32	X			X		X	X	X
AK_259	267			98.85					100		100			100							100		97.15	97.12		X		X		X	X
TF_30	2	100	100	98.85	100	100	100			100			100		99.78	99.86	100	100	100	100	100	100	98.98	98.32	X			X		X	X
MMSH_43	2	100	100	98.85	100	100	100	99.74					100		99.78	99.86	100	100	100	100	100	100	98.98	98.32	X		X	X		X	X
MMSH_50	2	100	100	98.85	100	100	100			100			100		99.78	99.86	100	100	100	100	100	100	98.98	98.32	X		X	X	X	X	X	X
TF_10	2	100	100	98.85	100	100	100			100			100		99.78	99.86	100	100	100	100	100	100	98.98	98.32	X						X
AK_180	2	100	100	98.85	100	100	100			100			100		99.78	99.86	100	100	100	100	100	100	98.98	98.32	X						X
TF_53	267			98.85					100		100			100							100		97.15	97.12		X				X	X
DH_24	267			98.85					100		100			100							100		96	97.12		X				X	X
TF_50	267			98.85					100		100			100							100		97.15	97.12		X				X	X
MMSH_73	2	100	100	98.85	100	100	100			100			100		99.78	99.86	100	100	100	100	100	100	98.98	98.32	X						X
AK_212	2	100	100	98.85	100	100	100			100			100		99.78	99.86	100	100	100	100	100	100	98.98	98.32	X					X	X
DH_21	267			98.85					100		100			100							100		97.15	97.12		X				X	X
TF_9	267			98.85					100		100			100							100		97.15	97.12		X		X		X	X
BB-1	267			98.85					100		100			100							100		96	97.12		X				X	X
Sull_60	2	100	100	98.85	100	100	100			100			100		99.78	99.86	100	100	100	100	100	100	98.98	98.32	X						X
Sull_24	2	100	100	98.85	100	100	100			100			100		99.78	99.86	100	100	100	100	100	100	98.98	98.32	X						X
TF_27	2	100	100	98.85	100	100	100			100			100		99.78	99.86	100	100	100	100	100	100	98.98	98.32	X			X			X

## Sheet: A. baumannii SNP dists
	211027_21-14888_21-BB-1_S5_L000_R_d480_q30w20	220121_21-19647_21-DH20_S19_L000_R_d480_q30w20	211027_21-14898_21-AK_180_S15_L000_R_d480_q30w20	220121_21-19644_21-MMSH_43_S16_L000_R_d480_q30w20	220121_21-19649_21-MMSH_80_S21_L000_R_d480_q30w20	211027_21-14889_21-MMSH_13_S6_L000_R_d480_q30w20	220121_21-19648_21-TF_13_S20_L000_R_d480_q30w20	211027_21-14884_21-TF_27_S1_L000_R_d480_q30w20	220121_21-19643_21-MMSH_50_S15_L000_R_d480_q30w20	211027_21-14895_21-TF_50_S12_L000_R_d480_q30w20	211027_21-14885_21-Sull_24_S2_L000_R_d480_q30w20	211027_21-14893_21-MMSH_73_S10_L000_R_d480_q30w20	220121_21-19650_21-MMSH_69_S22_L000_R_d480_q30w20	211027_21-14885_21-Sull_24_S2_L000_R_d480_q30w20	211027_21-14891_21-DH_21_S8_L000_R_d480_q30w20	211027_21-14894_21-TF_13_S11_L000_R_d480_q30w20	211027_21-14888_21-BB-1_S5_L000_R_d480_q30w20	211027_21-14892_21-AK_212_S9_L000_R_d480_q30w20	211027_21-14896_21-DH_24_S13_L000_R_d480_q30w20	220121_21-19645_21-TF30_S17_L000_R_d480_q30w20	211027_21-14887_21-MMSH_50_S4_L000_R_d480_q30w20	211027_21-14884_21-TF_27_S1_L000_R_d480_q30w20	211027_21-14886_21-Sull_60_S3_L000_R_d480_q30w20	211027_21-14890_21-TF_9_S7_L000_R_d480_q30w20	211027_21-14893_21-MMSH_73_S10_L000_R_d480_q30w20	220121_21-19651_21-TF_45_S23_L000_R_d480_q30w20	220121_21-19646_21-AK259_S18_L000_R_d480_q30w20	211027_21-14897_21_TF_53_S14_L000_R_d480_q30w20	211027_21-14899_21-TF_10_S16_L000_R_d480_q30w20	211027_21-14886_21-Sull_60_S3_L000_R_d480_q30w20
211027_21-14888_BB-1_S5_L000_R_d480_q30w20	0	24350	24665	24545	24479	24601	24641	24653	24324	4	24664	24658	24633	24664	2	24663	0	24664	7	24640	21378	24653	24672	5	24658	24434	7	4	24681	24672
220121_21-19647_21-DH20_S19_L000_R_d480_q30w20	24350	0	9	17	17	11	9	9	21	24742	8	9	10	8	24731	8	24357	8	24347	9	536	9	8	24700	9	15	24689	24727	10	8
211027_21-14898_21-AK_180_S15_L000_R_d480_q30w20	24665	9	0	14	14	7	2	2	19	25069	1	2	4	1	25060	1	24672	2	24671	3	573	2	1	24988	2	12	24971	25044	3	1
220121_21-19644_21-MMSH_43_S16_L000_R_d480_q30w20	24545	17	14	0	22	16	15	15	30	24917	14	15	18	14	24910	14	24551	14	24534	16	571	15	14	24876	15	25	24847	24899	16	14
220121_21-19649_21-MMSH_80_S21_L000_R_d480_q30w20	24479	17	14	22	0	15	13	12	25	24872	12	13	17	12	24858	12	24486	11	24480	15	562	12	12	24814	13	25	24809	24856	14	12
211027_21-14889_21-MMSH_13_S6_L000_R_d480_q30w20	24601	11	7	16	15	0	7	3	17	24992	6	7	8	6	24984	6	24608	4	24598	6	569	3	6	24935	7	13	24923	24974	8	6
220121_21-19648_21-TF_13_S20_L000_R_d480_q30w20	24641	9	2	15	13	7	0	2	19	25041	1	2	4	1	25028	1	24648	2	24645	3	572	2	1	24967	2	12	24949	25017	3	1
211027_21-14884_21-TF_27_S1_L000_R_d480_q30w20	24653	9	2	15	12	3	2	0	18	25055	1	2	4	1	25046	1	24660	2	24660	3	575	0	1	24985	2	12	24963	25032	3	1
220121_21-19643_21-MMSH_50_S15_L000_R_d480_q30w20	24324	21	19	30	25	17	19	18	0	24693	17	18	20	17	24683	17	24331	17	24317	19	552	18	17	24650	18	23	24644	24677	19	17
211027_21-14895_21-TF_50_S12_L000_R_d480_q30w20	4	24742	25069	24917	24872	24992	25041	25055	24693	0	25068	25066	25032	25068	2	25064	4	25061	5	25043	21694	25055	25071	5	25066	24812	5	2	25082	25071
211027_21-14885_21-Sull_24_S2_L000_R_d480_q30w20	24664	8	1	14	12	6	1	1	17	25068	0	1	3	0	25058	0	24671	1	24671	2	574	1	0	24989	1	11	24971	25043	2	0
211027_21-14893_21-MMSH_73_S10_L000_R_d480_q30w20	24658	9	2	15	13	7	2	2	18	25066	1	0	4	1	25053	1	24665	2	24667	3	574	2	1	24983	0	12	24969	25041	3	1
220121_21-19650_21-MMSH_69_S22_L000_R_d480_q30w20	24633	10	4	18	17	8	4	4	20	25032	3	4	0	3	25022	3	24640	4	24637	4	572	4	3	24958	4	13	24947	25009	5	3
211027_21-14885_21-Sull_24_S2_L000_R_d480_q30w20	24664	8	1	14	12	6	1	1	17	25068	0	1	3	0	25058	0	24671	1	24671	2	574	1	0	24989	1	11	24971	25043	2	0
211027_21-14891_21-DH_21_S8_L000_R_d480_q30w20	2	24731	25060	24910	24858	24984	25028	25046	24683	2	25058	25053	25022	25058	0	25053	2	25051	5	25029	21687	25046	25063	3	25053	24802	5	2	25073	25063
211027_21-14894_21-TF_13_S11_L000_R_d480_q30w20	24663	8	1	14	12	6	1	1	17	25064	0	1	3	0	25053	0	24670	1	24666	2	573	1	0	24983	1	11	24969	25043	2	0
211027_21-14888_21-BB-1_S5_L000_R_d480_q30w20	0	24357	24672	24551	24486	24608	24648	24660	24331	4	24671	24665	24640	24671	2	24670	0	24671	7	24647	21383	24660	24679	5	24665	24442	7	4	24688	24679
211027_21-14892_21-AK_212_S9_L000_R_d480_q30w20	24664	8	2	14	11	4	2	2	17	25061	1	2	4	1	25051	1	24671	0	24663	3	574	2	1	24993	2	11	24968	25038	3	1
211027_21-14896_21-DH_24_S13_L000_R_d480_q30w20	7	24347	24671	24534	24480	24598	24645	24660	24317	5	24671	24667	24637	24671	5	24666	7	24663	0	24643	21375	24660	24673	7	24667	24426	5	3	24684	24673
220121_21-19645_21-TF30_S17_L000_R_d480_q30w20	24640	9	3	16	15	6	3	3	19	25043	2	3	4	2	25029	2	24647	3	24643	0	573	3	2	24972	3	13	24955	25019	4	2
211027_21-14887_21-MMSH_50_S4_L000_R_d480_q30w20	21378	536	573	571	562	569	572	575	552	21694	574	574	572	574	21687	573	21383	574	21375	573	0	575	574	21676	574	564	21674	21685	578	574
211027_21-14884_21-TF_27_S1_L000_R_d480_q30w20	24653	9	2	15	12	3	2	0	18	25055	1	2	4	1	25046	1	24660	2	24660	3	575	0	1	24985	2	12	24963	25032	3	1
211027_21-14886_21-Sull_60_S3_L000_R_d480_q30w20	24672	8	1	14	12	6	1	1	17	25071	0	1	3	0	25063	0	24679	1	24673	2	574	1	0	24992	1	11	24977	25051	2	0
211027_21-14890_21-TF_9_S7_L000_R_d480_q30w20	5	24700	24988	24876	24814	24935	24967	24985	24650	5	24989	24983	24958	24989	3	24983	5	24993	7	24972	21676	24985	24992	0	24983	24778	8	5	25003	24992
211027_21-14893_21-MMSH_73_S10_L000_R_d480_q30w20	24658	9	2	15	13	7	2	2	18	25066	1	0	4	1	25053	1	24665	2	24667	3	574	2	1	24983	0	12	24969	25041	3	1
220121_21-19651_21-TF_45_S23_L000_R_d480_q30w20	24434	15	12	25	25	13	12	12	23	24812	11	12	13	11	24802	11	24442	11	24426	13	564	12	11	24778	12	0	24770	24798	13	11
220121_21-19646_21-AK259_S18_L000_R_d480_q30w20	7	24689	24971	24847	24809	24923	24949	24963	24644	5	24971	24969	24947	24971	5	24969	7	24968	5	24955	21674	24963	24977	8	24969	24770	0	3	24985	24977
211027_21-14897_21_TF_53_S14_L000_R_d480_q30w20	4	24727	25044	24899	24856	24974	25017	25032	24677	2	25043	25041	25009	25043	2	25043	4	25038	3	25019	21685	25032	25051	5	25041	24798	3	0	25060	25051
211027_21-14899_21-TF_10_S16_L000_R_d480_q30w20	24681	10	3	16	14	8	3	3	19	25082	2	3	5	2	25073	2	24688	3	24684	4	578	3	2	25003	3	13	24985	25060	0	2
211027_21-14886_21-Sull_60_S3_L000_R_d480_q30w20	24672	8	1	14	12	6	1	1	17	25071	0	1	3	0	25063	0	24679	1	24673	2	574	1	0	24992	1	11	24977	25051	2	0
